# Supplementary material for: SPR Biosensor Based on Bilayer MoS2 for SARS-CoV-2 Sensing
Source: Biosensors (Basel). 2025 Jan 4;15(1):21. doi: 10.3390/bios15010021 (PMC11763928; doi:10.3390/bios15010021)
Supplement: Supplementary file 1 [file biosensors-15-00021-s001.zip]

Archive with 1 entries (1 files):
- biosensors-3266694-supplementary.pdf
